# Supplementary material for: Influence of Live Music and Tasting Assessment on Hedonic and Emotional Responses of Wine in Public Tasting Events
Source: Foods. 2026 Feb 1;15(3):504. doi: 10.3390/foods15030504 (PMC12896400; doi:10.3390/foods15030504)
Supplement: Supplementary file 1 [file foods-15-00504-s001.zip]

Archive with 1 entries (1 files):
- foods-4088973-supplementary.pdf
